# Supplementary material for: Stroboscopic balance training enhances dynamic stability and postural control in collegiate badminton players: a randomized controlled trial
Source: PeerJ. 2026 Jun 26;14:e21464. doi: 10.7717/peerj.21464 (PMC13312999; doi:10.7717/peerj.21464)
Supplement: Supplemental Information 3 [file peerj-14-21464-s003.xlsx]

## Sheet: RAW
Group	Right-leg forward jump Pre	Right-leg forward jump Post	Left-leg forward jump Pre	Left-leg forward jump Post	Right-leg lateral jump to the right Pre	Right-leg lateral jump to the right Post	Right-leg lateral jump to the left Pre	Right-leg lateral jump to the left Post	Rotational jump Pre	Rotational jump Post	Right forward jump (COP x-axis) Pre	Right forward jump (COP x-axis) Post	Right forward jump (COP y-axis) Pre	Right forward jump (COP y-axis) Post	Right-leg right lateral jump (COP x-axis) Pre	Right-leg right lateral jump (COP x-axis) Post	Right-leg right lateral jump (COP y-axis) Pre	Right-leg right lateral jump (COP y-axis) Post	Right-leg left lateral jump (COP x-axis) Pre	Right-leg left lateral jump (COP x-axis) Post	Right-leg left lateral jump (COP y-axis) Pre	Right-leg left lateral jump (COP y-axis) Post	Rotational jump (COP x-axis) Pre	Rotational jump (COP x-axis) Post	Rotational jump (COP y-axis) Pre	Rotational jump (COP y-axis) Post	Closed-eye stepping test (s) Pre	Closed-eye stepping test (s) Post	Single-leg eagle stance (left, s) Pre	Single-leg eagle stance (left, s) Post	Single-leg eagle stance (right, s) Pre	Single-leg eagle stance (right, s) Post	Y-Balance (dominant foot) Pre	Y-Balance (dominant foot) Post	Y-Balance (non-dominant foot) Pre	Y-Balance (non-dominant foot) Post
SVT	1.19	1.08	1.27	1.27	1.45	1.12	0.98	0.92	1.05	0.9	36.5	34	45.5	43	38.5	36.2	50.45	45.25	32.1	30.5	44.6	42.1	35.5	30.5	49.5	45.5	10.5	11.5	10.5	12.5	12.3	14.8	91.98	92.2	80.81	88.53
SVT	1.15	1.01	1.19	1.02	1.28	1.23	1.02	1	0.95	0.8	41.1	39	52.3	50	45	42.5	36.3	34.9	42.7	38.2	47.8	45.3	54.2	45	68.3	63	15.2	16	8.3	10	18.5	19.5	88.74	104.72	84.81	94.59
SVT	1.17	1	1.23	1.12	1.36	1.29	1.05	0.93	0.82	0.85	28.75	26.5	64	60	50.25	47	44.12	42.5	34.5	31	41.9	39.7	41.8	35.8	55.1	50	8.7	10.2	14.2	16	10.1	12.6	87.03	102.55	82.08	94.9
SVT	1.18	0.89	1.28	1.08	1.45	1.16	0.99	0.83	0.8	0.75	52	48	40.8	37.5	32.8	29	40.78	38.4	28.8	25.5	43.5	41.2	45	37	60.4	55.2	12	13.5	11.7	13.5	16.8	17.4	82.5	95.7	76.62	96.88
SVT	1.12	0.91	1.24	0.99	1.28	1	1.04	0.81	1	0.88	38.2	36	38.1	36	41.1	37.8	55.6	50.3	46.2	42	50.2	46	60.1	50.1	53.7	48.6	13.4	14.8	15	17.5	22.4	23.1	86.72	99.34	86.67	94.85
SVT	1.05	0.93	1.09	1	0.96	0.93	0.97	0.76	0.82	0.82	45.6	42	58.5	55	54.3	51.5	29.85	27.8	36	33.8	34.8	32.5	38.7	30.7	73.2	68	6.8	8.5	7.1	9	14	15.6	85.42	104.03	79.92	93.39
SVT	1.04	0.92	1.16	1.27	1.03	0.96	1.06	0.92	0.88	0.78	22.9	20.5	49.9	46	39.9	35	41.1	39	22.5	20	60.3	56.8	47.3	40.3	44.8	40	18.1	19	19.5	20	8.7	10	75.95	104.18	82.65	95.16
SVT	1.22	1.11	1.21	1.01	1.43	1.12	1	0.9	0.87	0.84	48.3	45	32	30	30.2	28	58.2	55.5	39	36	46.1	43.9	43	37	62.6	57.5	11.5	12.5	13	15	15.5	16.3	70.53	94.19	82.17	93.88
SVT	1.16	1.05	1.18	1.1	1.28	1.13	1.07	0.92	1.03	0.83	34.5	31	66.2	62	49.7	45.2	33.5	31	50.1	47.5	38.7	36.4	49.9	43.9	59	54	14	15	4.6	6	17.2	18	86.85	92.69	81.11	97.9
SVT	1.07	0.96	1.15	1.04	1.08	1.02	1.11	0.91	0.97	0.77	42.8	40	46.1	44	42	39	39.4	37.5	31	28	50.8	48	31.4	28.4	48.5	44.5	9.9	11	17.8	18.5	11.9	13.5	85.08	100.44	82.65	93.34
CON	1.12	1.07	1.15	1.15	1.32	1.25	1.2	1.1	0.84	0.7	34.12	33.5	34.5	34.12	32.45	29	31.5	30.5	21	20.17	39.5	36	32.12	31.1	36.12	35.21	9.5	11	9.5	10.5	10.34	12.54	85.36	84.49	81.12	91.15
CON	1.08	1.05	1.23	1.13	1.25	1.2	0.8	0.75	1.05	0.9	42.83	37.2	61.22	58.55	50.12	47.5	45.75	44.75	34.5	31.05	47.12	43.5	45.76	44.75	45.78	45.1	11.25	12.8	12.3	12	16.58	17.01	93.62	94.37	73.44	83.59
CON	1.14	1.11	1.18	1.18	1.27	1.23	1.1	1	0.93	0.8	38.55	33.8	45.78	44.12	45.67	42	40.3	37.3	46.3	45.12	42.75	39.25	39.53	36.2	55.33	54.55	12.8	13.5	14.2	15	14.12	15.12	92.85	99.26	82.97	92.37
CON	1.15	1.1	1.3	1.2	1.3	1.22	1.05	1	1.12	0.95	28.77	25.9	58.9	54.55	38.25	39	58.9	50.9	39.8	37.72	64.28	63.37	58.19	57.71	62.4	60.17	14.1	15	8.8	8	18.76	19.19	89.1	96.6	83.19	92.62
CON	1.09	1.03	1.1	1.11	1.22	1.18	0.95	0.85	0.78	0.65	50.34	41	40.25	40.29	54	53.76	24.8	20.8	28.2	21.5	30.85	28	26.41	25.51	57.89	54.49	10.4	10	11	12.5	13.4	15.84	86.94	89.12	79.92	79.32
CON	1.13	1.12	1.25	1.25	1.28	1.26	1.3	1.15	1.01	0.85	39.95	36.1	50.12	48.21	28.9	27.75	36.2	38.25	36.7	30.8	48.95	44.5	50.03	46.99	65.67	61.24	15	16	13.5	14	19.01	19.01	86.04	97.13	82.78	89.86
CON	1.17	1.05	1.12	1.09	1.26	1.21	0.9	0.8	0.9	0.75	35.21	35.45	37	35	42.75	40.01	55	54.42	29.1	27.2	51.35	50.19	42.67	39.4	49.54	47.71	8.7	10.5	10.75	10.5	11.95	11	84.64	86.12	85.37	89.56
CON	1.18	1.09	1.2	1.1	1.24	1.19	0.85	0.85	1.14	1.1	46.1	47.44	62.45	57.14	33.6	32.16	39.1	38.52	49	49.5	37.6	35	38.8	35.6	73.02	70.58	13.35	14	15.1	16	15.6	17.5	85.11	99.42	82.24	89.31
CON	1.1	1.08	1.17	1.17	1.29	1.24	1.15	1.05	1.12	1.11	36.47	36	53.8	50.11	39.85	38.71	27.4	24.83	34.1	33.1	60.4	58.52	66.32	64.42	40.26	38.41	11.9	11	9.95	10.8	17.24	17.12	70.82	79.8	86.12	74.76
CON	1.14	1.16	1.22	1.12	1.31	1.32	1	0.95	1.02	0.89	41.62	40.17	48.67	47.77	57.3	54.59	52.6	50.19	42.6	40.09	45.8	44.44	34.57	31.99	69.11	68.49	12.5	13.4	13.85	13.47	15.87	16.28	83.01	85.87	83.98	91.82
